# Supplementary material for: Staphylococcus aureus accessory gene regulator quorum-sensing system inhibits keratinocyte lipid enzymes and delays wound repair
Source: J Clin Invest. 2025 Oct 15;135(20):e190411. doi: 10.1172/JCI190411 (PMC12520687; doi:10.1172/JCI190411)
Supplement: Supporting data values [file jci-135-190411-s011.xlsx]

## Sheet: Figure 1C
Wound Area
Day	Control					S. aureus			S. hominis
0	100	100	100	100	100	100	100	100	100	100	100	100
3	119.678	96.7893	91.1294	91.776	79.9971	145.115	102.097	109.487	85.3539	101.389	94.8936	86.1552
5	52.9179	42.8995	35.5852	51.9265	42.2815	83.3413	98.3287	126.695	28.4263	42.4694	55.6042	41.5506
7	18.6588	7.61759	8.5729	27.9148	14.3563	79.101	156.346	84.7302	6.12572	5.18187	26.5514	31.167

## Sheet: Figure 1D
Colony Forming Units Day 7
Control	MRSA	ShC2
0	5000000	0
600	3800000	0
0	2300000

## Sheet: Figure 1F
Re-epithelializtion Day 7
Control	S. aureus	S. hominis
100	35.7624	100
100	10.8331
100	17.7809	100
100		100

## Sheet: Figure 3B
HaCaT Migration in the presence of condition media
CFU/ml	Control				S. aureus				S. hominis
500000000	71.8115	74.7085			-4.50601	10.1653			65.276	60.9745	57.4952	63.3394
250000000	90.099	92.7615			30.7021	28.0346	22.9644	15.7855	82.4392	85.9644	70.7767	84.6307
125000000	79.9147	94.9882			39.2865	54.7353	76.9383	85.0924	97.955	99.7182	78.0886	74.8935
60000000	98.9859	99.6917	83.1201	85.545	69.414	72.2651	79.6554	89.493	100	99.6812	95.7712	90.8455
30000000	74.9917	87.114	89.9946	83.0478	82.7763	86.4672	74.9612	74.3629	84.8776	95.6781	81.2551	75.4833

## Sheet: Figure 3C
NHEK migration
Control	S. aureus	S. hominis
47.938	12.8426	54.0297
33.1814	6.74414	60.846
35.2679	29.9217	32.591
35.7196	40.8541	42.8363
53.0964	17.3877	40.6591
46.8529	30.9882	40.1985

## Sheet: Figure 3E
DGAT1				ELOVL3
Control	S. aureus	S. hominis		Control	S. aureus	S. hominis
1.09227	0.6715	1.08257		0.841058	1.12189	42.563
	0.180619			0.759056	0.491706	66.7143
0.915524	0.809004	0.00772458		1.56639	2.17695	24.8709
DGAT2				ELOVL4
Control	S. aureus	S. hominis		Control	S. aureus	S. hominis
1.43162	0.950959	3.05813		1.65516	0.0002111	31.6806
1.49821	0.115031	1.63173		0.801686	0.56382	33.4596
0.46623	3.0852	0.867524		0.753624	1.12136	10.1506
SCD1				ELOVL6
Control	S. aureus	S. hominis		Control	S. aureus	S. hominis
1.2193	0.604889	10.258		1.45686	0.441392	0.994401
1.00812	0.186312	9.98789		1.30834	0.0344403	0.736198
0.813543	1.40623	4.59202		0.52464	0.461347	0.239434

## Sheet: Figure 3F
Ex vivo gene expression
Gene	Control							MRSA
DGAT1	1.48856	1.47177	0.97672	0.78698	1	0.69614		0.15309	0.0061	0.8322	0.12127	0.1192	0.10945
DGAT2	1.52347	3.54247	4.78182	0.79093	0.82434	1.02229		0.94718	1.60528	1.98914	0.19988	0.08275	0.05412
ELOVL3	0.00112	0.00018	3.6815	0.00022	1.12373	0.35055	0.13942	0.00025	7e-05	2.123	0	1.85053	2.19632	0.68801
ELOVL4	0.63638	0.21114	0.52828	0.7483	0.86389	1.02229		0.26642	0	0.34402	0.09604	0.05314	0.02214
ELOVL6	0.00063	0.00105	0.88143	1	0.74695			0.0006	5e-05	0.35082	0.13848	0.05791
SCD	1.018	0.97074	0.70739	0.80141	1	0.9423		0.91314	0.29147	0.12537	0.11601	0.0842	0.17191

## Sheet: Figure 4A
Colony Forming Units
DFU	Infected DFU
0	17084096
580.831	2820049
652685	9647699
155873	1516713
326267	19434850

## Sheet: Figure 4B
DGAT1			DGAT2			SCD1
DFU	Infected DFU		DFU	Infected DFU		DFU	Infected DFU
2.08917	0.98		2.30808	0.82		0.35594	0.54105
1.55947	0.78		6.12892	0.64257		0.22706	0.31907
1.1055	0.38584		3.00674	0.93334		0.67233	0.38342
0.50957	0.89862		1.16611	0.85051		0.37385	0.05766
0.80102	0.53443		2.0193	1.21179		0.28311	0.15107
ELOVL3			ELOVL4			ELOVL6
DFU	Infected DFU		DFU	Infected DFU		DFU	Infected DFU
0.02699	2.32242		2.83617	0.04535		6e-05	0
0.06893	1.74399		1.0411	0.48451		6e-05	2e-05
0.1427	1.0191		1.26717	0.95813		3e-05	1e-05
1.07009	0.76652		1.07764	0.95615		0.87116	0.8093
0.83205	1.52599		1	0.06417		1.46709	0.56013

## Sheet: Figure 4D
rnaIII
DFU	Infected DFU
0.06834	0.19369
0.01674	0.1119
0.08497	0.58958
0.0995	4.35454
1e-05	4.08007

[truncated: 32 more sheets: Figure 4E, Figure 5A, Figure 5B, Figure 5C, Figure 5E, Figure 5F, Figure 7A, Figure 7B, Figure 7E, Figure 7F, Figure 7G, Figure 8B, Figure 8C, Figure 8D, Figure 8E, Figure 8F, Figure 8G, Figure 9A, Figure 9B, Figure 9C …]
